# Supplementary material for: Post-transcriptional regulation dominates protein biosynthesis in Landoltia punctata under biogas slurry stress
Source: Front Plant Sci. 2025 Nov 20;16:1694864. doi: 10.3389/fpls.2025.1694864 (PMC12676286; doi:10.3389/fpls.2025.1694864)
Supplement: Supplementary file 2 [file Table2.xlsx]

## Sheet: 蛋白
2024-09-11	Species	Biogas slurry concentration (%)	No.	Dry weight of the sample (g)	Sulfuric acid usage (ml)	Sulfuric acid concentration (mol/L)	The sulfuric acid usage in the control group (ml)	Atomic molar mass (g/mol)	Total volume of the digested solution (ml)	Volume of digestion solution for distillation (ml)	Conversion factor	Crude protein content (%)
	Landoltia punctata	0	1	0.312	3.45	0.02	0.25	14	100	10	6.25	17.9487
		0	2	0.301	3.5	0.02	0.25	14	100	10	6.25	18.8953
		0	3	0.304	3.3	0.02	0.25	14	100	10	6.25	17.5576
		1.5	4	0.302	3.15	0.02	0.25	14	100	10	6.25	16.8046
		1.5	5	0.301	3.75	0.02	0.25	14	100	10	6.25	20.3488
		1.5	6	0.307	3.6	0.02	0.25	14	100	10	6.25	19.0961
		2	7	0.302	3.6	0.02	0.25	14	100	10	6.25	19.4123
		2	8	0.302	3.7	0.02	0.25	14	100	10	6.25	19.9917
		NA	NA	NA	NA	NA	NA	NA	NA	NA	NA	NA
		3	10	0.301	4.25	0.02	0.25	14	100	10	6.25	23.2558
		3	11	0.303	4.05	0.02	0.25	14	100	10	6.25	21.9472
		3	12	0.306	4.55	0.02	0.25	14	100	10	6.25	24.5915
		4	13	0.304	4.25	0.02	0.25	14	100	10	6.25	23.0263
		4	14	0.31	4.45	0.02	0.25	14	100	10	6.25	23.7097
		4	15	0.305	4.75	0.02	0.25	14	100	10	6.25	25.8197
		5	16	0.301	4.15	0.02	0.25	14	100	10	6.25	22.6744
		5	17	0.302	4.05	0.02	0.25	14	100	10	6.25	22.0199
		5	18	0.305	4.75	0.02	0.25	14	100	10	6.25	25.8197
	Group	0	1.5	2	3	4	5
	Treat-1	17.9487	16.8046	19.4123	23.2558	23.0263	22.6744
	Treat-2	18.8953	20.3488	19.9917	21.9472	23.7097	22.0199
	Treat-3	17.5576	19.0961	NA	24.5915	25.8197	25.8197
	Average	18.1339	18.7499	19.702	23.2648	24.1852	23.5047
	Standard error	0.3971	1.038	0.2897	0.7634	0.8407	1.173
	Significance test (P<0.05）	b	b	ab	a	a	a
