# Supplementary material for: Post-transcriptional regulation dominates protein biosynthesis in Landoltia punctata under biogas slurry stress
Source: Front Plant Sci. 2025 Nov 20;16:1694864. doi: 10.3389/fpls.2025.1694864 (PMC12676286; doi:10.3389/fpls.2025.1694864)
Supplement: Supplementary file 3 [file Table3.xlsx]

## Sheet: Sheet1
		Reference gene	Sample	CT value	Gene	Sample	CT value	Gene	Sample	CT value	Gene	Sample	CT value	Gene	Sample	CT value	Gene	Sample	CT value	Gene	Sample	CT value	Gene	Sample	CT value	Gene	Sample	CT value	Gene	Sample	CT value	Gene	Sample	CT value	Gene	Sample	CT value	Gene	Sample	CT value	Gene	Sample	CT value	Gene	Sample	CT value	Gene	Sample	CT value
	Repeat 1	actin	0%-1	20.44	Lp-05068	0%-1	26.39	Lp-31990	0%-1	26.04	Lp-47515	0%-1	28.95	Lp-50388	0%-1	28.23	Lp-56757	0%-1	NA	Lp-73894	0%-1	28.61	Lp-81116	0%-1	35.06	Lp-42514	0%-1	32.29	Lp-46088	0%-1	28.84	Lp-52833	0%-1	24.68	Lp-70817	0%-1	28.58	Lp-76249	0%-1	26.97	Lp-83197	0%-1	32.41	Lp-83261	0%-1	26.12	Lp-28614	0%-1	23.66
	Repeat 2	actin	0%-1	20.43	Lp-05068	0%-1	26.39	Lp-31990	0%-1	25.87	Lp-47515	0%-1	28.73	Lp-50388	0%-1	27.96	Lp-56757	0%-1	NA	Lp-73894	0%-1	28.43	Lp-81116	0%-1	34.66	Lp-42514	0%-1	32.08	Lp-46088	0%-1	28.45	Lp-52833	0%-1	25.11	Lp-70817	0%-1	27.94	Lp-76249	0%-1	26.74	Lp-83197	0%-1	32.16	Lp-83261	0%-1	25.84	Lp-28614	0%-1	24.15
	Repeat 3	actin	0%-1	20.18	Lp-05068	0%-1	26.58	Lp-31990	0%-1	26.36	Lp-47515	0%-1	28.45	Lp-50388	0%-1	28.41	Lp-56757	0%-1	NA	Lp-73894	0%-1	28.56	Lp-81116	0%-1	34.58	Lp-42514	0%-1	31.63	Lp-46088	0%-1	29.37	Lp-52833	0%-1	24.77	Lp-70817	0%-1	28.4	Lp-76249	0%-1	26.53	Lp-83197	0%-1	32.96	Lp-83261	0%-1	26	Lp-28614	0%-1	23.59
	Repeat 4	actin	0%-1	20.03	Lp-05068	0%-2	25.81	Lp-31990	0%-2	27.27	Lp-47515	0%-2	28.79	Lp-50388	0%-2	26.22	Lp-56757	0%-2	32.35	Lp-73894	0%-2	28.08	Lp-81116	0%-2	35.39	Lp-42514	0%-2	32.59	Lp-46088	0%-2	32.08	Lp-52833	0%-2	25.94	Lp-70817	0%-2	29.02	Lp-76249	0%-2	27.41	Lp-83197	0%-2	NA	Lp-83261	0%-2	24.81	Lp-28614	0%-2	23.76
	Repeat 5	actin	0%-1	19.98	Lp-05068	0%-2	26.01	Lp-31990	0%-2	27.43	Lp-47515	0%-2	28.49	Lp-50388	0%-2	26.12	Lp-56757	0%-2	31.94	Lp-73894	0%-2	28.65	Lp-81116	0%-2	34.77	Lp-42514	0%-2	32.27	Lp-46088	0%-2	31.91	Lp-52833	0%-2	26.25	Lp-70817	0%-2	28.69	Lp-76249	0%-2	27.23	Lp-83197	0%-2	31.74	Lp-83261	0%-2	25.02	Lp-28614	0%-2	23.41
	Repeat 6	actin	0%-1	20.13	Lp-05068	0%-2	26.19	Lp-31990	0%-2	27.62	Lp-47515	0%-2	28.41	Lp-50388	0%-2	26.29	Lp-56757	0%-2	NA	Lp-73894	0%-2	28.69	Lp-81116	0%-2	35.08	Lp-42514	0%-2	NA	Lp-46088	0%-2	32.18	Lp-52833	0%-2	26.53	Lp-70817	0%-2	28.96	Lp-76249	0%-2	27.19	Lp-83197	0%-2	31.66	Lp-83261	0%-2	25.17	Lp-28614	0%-2	23.87
	Repeat 1	actin	0%-2	19.85	Lp-05068	0%-3	26.31	Lp-31990	0%-3	26.65	Lp-47515	0%-3	28.69	Lp-50388	0%-3	27.32	Lp-56757	0%-3	32.44	Lp-73894	0%-3	29.16	Lp-81116	0%-3	34.33	Lp-42514	0%-3	31.34	Lp-46088	0%-3	27.99	Lp-52833	0%-3	NA	Lp-70817	0%-3	29.08	Lp-76249	0%-3	28.94	Lp-83197	0%-3	30.85	Lp-83261	0%-3	26.07	Lp-28614	0%-3	24.07
	Repeat 2	actin	0%-2	19.75	Lp-05068	0%-3	26.57	Lp-31990	0%-3	26.64	Lp-47515	0%-3	28.62	Lp-50388	0%-3	27.57	Lp-56757	0%-3	32.36	Lp-73894	0%-3	28.6	Lp-81116	0%-3	34	Lp-42514	0%-3	31.06	Lp-46088	0%-3	27.89	Lp-52833	0%-3	25.21	Lp-70817	0%-3	29.86	Lp-76249	0%-3	28.69	Lp-83197	0%-3	31.08	Lp-83261	0%-3	25.92	Lp-28614	0%-3	24.38
	Repeat 3	actin	0%-2	20.21	Lp-05068	0%-3	26.19	Lp-31990	0%-3	26.85	Lp-47515	0%-3	28.71	Lp-50388	0%-3	27.52	Lp-56757	0%-3	32.04	Lp-73894	0%-3	29.33	Lp-81116	0%-3	NA	Lp-42514	0%-3	NA	Lp-46088	0%-3	27.52	Lp-52833	0%-3	25.52	Lp-70817	0%-3	29.11	Lp-76249	0%-3	28.57	Lp-83197	0%-3	31.33	Lp-83261	0%-3	25.56	Lp-28614	0%-3	24.45
	Repeat 4	actin	0%-2	19.81	Lp-05068	Treat-1	24.65	Lp-31990	Treat-1	24.98	Lp-47515	Treat-1	26.39	Lp-50388	Treat-1	25.07	Lp-56757	Treat-1	30.44	Lp-73894	Treat-1	25.8	Lp-81116	Treat-1	30.23	Lp-42514	Treat-1	33.76	Lp-46088	Treat-1	33.73	Lp-52833	Treat-1	29.11	Lp-70817	Treat-1	33.02	Lp-76249	Treat-1	33	Lp-83197	Treat-1	35.69	Lp-83261	Treat-1	27.76	Lp-28614	Treat-1	27.29
	Repeat 5	actin	0%-2	19.93	Lp-05068	Treat-1	24.89	Lp-31990	Treat-1	25.23	Lp-47515	Treat-1	26.38	Lp-50388	Treat-1	25.21	Lp-56757	Treat-1	30.58	Lp-73894	Treat-1	25.82	Lp-81116	Treat-1	30.46	Lp-42514	Treat-1	33.7	Lp-46088	Treat-1	33.64	Lp-52833	Treat-1	29.34	Lp-70817	Treat-1	NA	Lp-76249	Treat-1	32.53	Lp-83197	Treat-1	35.75	Lp-83261	Treat-1	28.14	Lp-28614	Treat-1	27.8
	Repeat 6	actin	0%-2	20.12	Lp-05068	Treat-1	25.05	Lp-31990	Treat-1	24.66	Lp-47515	Treat-1	25.72	Lp-50388	Treat-1	25.04	Lp-56757	Treat-1	NA	Lp-73894	Treat-1	25.38	Lp-81116	Treat-1	NA	Lp-42514	Treat-1	NA	Lp-46088	Treat-1	NA	Lp-52833	Treat-1	28.74	Lp-70817	Treat-1	NA	Lp-76249	Treat-1	NA	Lp-83197	Treat-1	NA	Lp-83261	Treat-1	28.59	Lp-28614	Treat-1	26.81
	Repeat 1	actin	0%-3	19.55	Lp-05068	Treat-2	24.14	Lp-31990	Treat-2	24.13	Lp-47515	Treat-2	24.48	Lp-50388	Treat-2	24.82	Lp-56757	Treat-2	29.62	Lp-73894	Treat-2	25.9	Lp-81116	Treat-2	29.82	Lp-42514	Treat-2	33.64	Lp-46088	Treat-2	33.71	Lp-52833	Treat-2	33.1	Lp-70817	Treat-2	NA	Lp-76249	Treat-2	NA	Lp-83197	Treat-2	37.07	Lp-83261	Treat-2	30.63	Lp-28614	Treat-2	27.43
	Repeat 2	actin	0%-3	19.57	Lp-05068	Treat-2	24.11	Lp-31990	Treat-2	23.81	Lp-47515	Treat-2	24	Lp-50388	Treat-2	25.19	Lp-56757	Treat-2	29.48	Lp-73894	Treat-2	25.35	Lp-81116	Treat-2	29.82	Lp-42514	Treat-2	33.34	Lp-46088	Treat-2	NA	Lp-52833	Treat-2	NA	Lp-70817	Treat-2	NA	Lp-76249	Treat-2	NA	Lp-83197	Treat-2	NA	Lp-83261	Treat-2	30.11	Lp-28614	Treat-2	27.42
	Repeat 3	actin	0%-3	19.57	Lp-05068	Treat-2	24.13	Lp-31990	Treat-2	24.03	Lp-47515	Treat-2	NA	Lp-50388	Treat-2	25.5	Lp-56757	Treat-2	29.27	Lp-73894	Treat-2	25.36	Lp-81116	Treat-2	30.47	Lp-42514	Treat-2	33.33	Lp-46088	Treat-2	NA	Lp-52833	Treat-2	33.82	Lp-70817	Treat-2	NA	Lp-76249	Treat-2	NA	Lp-83197	Treat-2	35.94	Lp-83261	Treat-2	30.68	Lp-28614	Treat-2	27.59
	Repeat 4	actin	0%-3	19.57	Lp-05068	Treat-3	24.72	Lp-31990	Treat-3	24.64	Lp-47515	Treat-3	25.64	Lp-50388	Treat-3	26.62	Lp-56757	Treat-3	29.84	Lp-73894	Treat-3	25.71	Lp-81116	Treat-3	30.87	Lp-42514	Treat-3	34.68	Lp-46088	Treat-3	NA	Lp-52833	Treat-3	31.26	Lp-70817	Treat-3	33.51	Lp-76249	Treat-3	33	Lp-83197	Treat-3	37.63	Lp-83261	Treat-3	31.21	Lp-28614	Treat-3	29.45
	Repeat 5	actin	0%-3	19.62	Lp-05068	Treat-3	24.24	Lp-31990	Treat-3	24.69	Lp-47515	Treat-3	25.49	Lp-50388	Treat-3	26.56	Lp-56757	Treat-3	30.19	Lp-73894	Treat-3	25.85	Lp-81116	Treat-3	30.76	Lp-42514	Treat-3	34.64	Lp-46088	Treat-3	NA	Lp-52833	Treat-3	31.13	Lp-70817	Treat-3	NA	Lp-76249	Treat-3	32.31	Lp-83197	Treat-3	NA	Lp-83261	Treat-3	31.53	Lp-28614	Treat-3	29.37
	Repeat 6	actin	0%-3	19.55	Lp-05068	Treat-3	25.03	Lp-31990	Treat-3	25.21	Lp-47515	Treat-3	25.15	Lp-50388	Treat-3	26.91	Lp-56757	Treat-3	30.47	Lp-73894	Treat-3	26.08	Lp-81116	Treat-3	30.3	Lp-42514	Treat-3	NA	Lp-46088	Treat-3	NA	Lp-52833	Treat-3	31.59	Lp-70817	Treat-3	NA	Lp-76249	Treat-3	NA	Lp-83197	Treat-3	NA	Lp-83261	Treat-3	33.99	Lp-28614	Treat-3	29.53
	Repeat 1	actin	Treat-1	19.26
	Repeat 2	actin	Treat-1	18.62
	Repeat 3	actin	Treat-1	18.53
	Repeat 4	actin	Treat-1	19.51
	Repeat 5	actin	Treat-1	19.59
	Repeat 6	actin	Treat-1	19.34
	Repeat 1	actin	Treat-2	19.7
	Repeat 2	actin	Treat-2	19.67
	Repeat 3	actin	Treat-2	19.39
	Repeat 4	actin	Treat-2	20.11
	Repeat 5	actin	Treat-2	20.31
	Repeat 6	actin	Treat-2	20.24
	Repeat 1	actin	Treat-3	21.19
	Repeat 2	actin	Treat-3	21.16
	Repeat 3	actin	Treat-3	20.9
	Repeat 4	actin	Treat-3	21.22
	Repeat 5	actin	Treat-3	21.17
	Repeat 6	actin	Treat-3	21.13
[truncated: 3 more columns]
